# Supplementary material for: The PD-L1 Expression and Tumor-Infiltrating Immune Cells Predict an Unfavorable Prognosis in Pancreatic Ductal Adenocarcinoma and Adenosquamous Carcinoma
Source: J Clin Med. 2023 Feb 9;12(4):1398. doi: 10.3390/jcm12041398 (PMC9965576; doi:10.3390/jcm12041398)
Supplement: Supplementary file 1 [file jcm-12-01398-s001.zip]

Archive with 1 entries (1 files):
- jcm-2157896-supplementary.pdf
